# Supplementary material for: Dynamic balance of a bipedal robot using neural network training with simulated annealing
Source: Front Neurorobot. 2022 Jul 28;16:934109. doi: 10.3389/fnbot.2022.934109 (PMC9366121; doi:10.3389/fnbot.2022.934109)
Supplement: Supplementary file 1 [file Data_Sheet_1.ZIP]

Archive with 202 entries (201 files):
- figures/
- __MACOSX/._figures
- figures/Pos1.png
- __MACOSX/figures/._Pos1.png
- figures/MovementPath5.png
- __MACOSX/figures/._MovementPath5.png
- figures/MovementPath4.png
- __MACOSX/figures/._MovementPath4.png
- figures/Move6.png
- __MACOSX/figures/._Move6.png
- figures/SimplifiedDynamicModel.png
- __MACOSX/figures/._SimplifiedDynamicModel.png
- figures/CD1.png
- __MACOSX/figures/._CD1.png
- figures/Move4.png
- __MACOSX/figures/._Move4.png
- figures/PosStable1.png
- __MACOSX/figures/._PosStable1.png
- figures/Move5.png
- __MACOSX/figures/._Move5.png
- figures/emedio1.png
- __MACOSX/figures/._emedio1.png
- figures/Position1Mass.png
- __MACOSX/figures/._Position1Mass.png
- figures/Move1.png
- __MACOSX/figures/._Move1.png
- figures/Matlabblock.png
- __MACOSX/figures/._Matlabblock.png
- figures/.DS_Store
- __MACOSX/figures/._.DS_Store
- figures/MovementPath3.png
- __MACOSX/figures/._MovementPath3.png
- figures/ComparisonArt8.png
- __MACOSX/figures/._ComparisonArt8.png
- figures/ComparisonCMZ2.png
- __MACOSX/figures/._ComparisonCMZ2.png
- figures/ComparisonCMZ3.png
- __MACOSX/figures/._ComparisonCMZ3.png
- figures/ComparisonArt9.png
- __MACOSX/figures/._ComparisonArt9.png
- figures/MovementPath2.png
- __MACOSX/figures/._MovementPath2.png
- figures/SimulinkModel.png
- __MACOSX/figures/._SimulinkModel.png
- figures/Move2.png
- __MACOSX/figures/._Move2.png
- figures/Move3.png
- __MACOSX/figures/._Move3.png
- figures/ArquitecturaNeurona.png
- __MACOSX/figures/._ArquitecturaNeurona.png
- figures/WithoutAnnealing.png
- __MACOSX/figures/._WithoutAnnealing.png
- figures/WalkingAlgorithmFramework.png
- __MACOSX/figures/._WalkingAlgorithmFramework.png
- figures/SimulinkConfig2.png
- __MACOSX/figures/._SimulinkConfig2.png
- figures/TrajectoryCMY5.png
- __MACOSX/figures/._TrajectoryCMY5.png
- figures/TrajectoryCMX1.png
- __MACOSX/figures/._TrajectoryCMX1.png
- figures/TrajectoryCMY4.png
- __MACOSX/figures/._TrajectoryCMY4.png
- figures/SimulinkConfig3.png
- __MACOSX/figures/._SimulinkConfig3.png
- figures/Vector.png
- __MACOSX/figures/._Vector.png
- figures/Blocks1.png
- __MACOSX/figures/._Blocks1.png
- figures/SimulinkConfig1.png
- __MACOSX/figures/._SimulinkConfig1.png
- figures/TrajectoryCMX2.png
- __MACOSX/figures/._TrajectoryCMX2.png
- figures/TrajectoryCMX3.png
- __MACOSX/figures/._TrajectoryCMX3.png
- figures/ComparisonArt10.png
- __MACOSX/figures/._ComparisonArt10.png
- figures/SimulinkConfig4.png
- __MACOSX/figures/._SimulinkConfig4.png
- figures/TrajectoryCMY3.png
- __MACOSX/figures/._TrajectoryCMY3.png
- figures/TrajectoryCMY2.png
- __MACOSX/figures/._TrajectoryCMY2.png
- figures/PositionSensors.png
- __MACOSX/figures/._PositionSensors.png
- figures/ComparisonArt11.png
- __MACOSX/figures/._ComparisonArt11.png
- figures/SignalWithoutFilter.png
- __MACOSX/figures/._SignalWithoutFilter.png
- figures/Position0.png
- __MACOSX/figures/._Position0.png
- figures/Dots.png
- __MACOSX/figures/._Dots.png
- figures/TrajectoryCMX4.png
- __MACOSX/figures/._TrajectoryCMX4.png
- figures/TrajectoryCMX5.png
- __MACOSX/figures/._TrajectoryCMX5.png
- figures/TrajectoryCMY1.png
- __MACOSX/figures/._TrajectoryCMY1.png
- figures/ComparisonArt12.png
- __MACOSX/figures/._ComparisonArt12.png
- figures/Learning4.png
- __MACOSX/figures/._Learning4.png
- figures/TrajectoryCMZ1.png
- __MACOSX/figures/._TrajectoryCMZ1.png
- figures/Learning5.png
- __MACOSX/figures/._Learning5.png
- figures/WithAnnealing.png
- __MACOSX/figures/._WithAnnealing.png
- figures/SenΓòáa╠éaloriginalyfiltrada.png
- __MACOSX/figures/._SenΓòáa╠éaloriginalyfiltrada.png
- figures/bipedo1.png
- __MACOSX/figures/._bipedo1.png
- figures/TrajectoryCMZ3.png
- __MACOSX/figures/._TrajectoryCMZ3.png
- figures/TrajectoryCMZ2.png
- __MACOSX/figures/._TrajectoryCMZ2.png
- figures/ArmBlocks.png
- __MACOSX/figures/._ArmBlocks.png
- figures/Learning2.png
- __MACOSX/figures/._Learning2.png
- figures/CompracionCMZ1.png
- __MACOSX/figures/._CompracionCMZ1.png
- figures/Learning3.png
- __MACOSX/figures/._Learning3.png
- figures/Learning1.png
- __MACOSX/figures/._Learning1.png
- figures/CD1 copy.png
- __MACOSX/figures/._CD1 copy.png
- figures/TrajectoryCMZ5.png
- __MACOSX/figures/._TrajectoryCMZ5.png
- figures/TrajectoryCMZ4.png
- __MACOSX/figures/._TrajectoryCMZ4.png
- figures/DiagramaControlDifuso.png
- __MACOSX/figures/._DiagramaControlDifuso.png
- figures/SimulinkHumer.png
- __MACOSX/figures/._SimulinkHumer.png
- figures/SimulinkPie.png
- __MACOSX/figures/._SimulinkPie.png
- figures/Comparison1Art5.png
- __MACOSX/figures/._Comparison1Art5.png
- figures/ComparisonCMY1.png
- __MACOSX/figures/._ComparisonCMY1.png
- figures/ComparisonArt7.png
- __MACOSX/figures/._ComparisonArt7.png
- figures/Comparison1Art4.png
- __MACOSX/figures/._Comparison1Art4.png
- figures/FullModel4.png
- __MACOSX/figures/._FullModel4.png
- figures/Comparison1Art6.png
- __MACOSX/figures/._Comparison1Art6.png
- figures/Trajectory1_CM.png
- __MACOSX/figures/._Trajectory1_CM.png
- figures/ComparisonCMY2.png
- __MACOSX/figures/._ComparisonCMY2.png
- figures/MovementPath.png
- __MACOSX/figures/._MovementPath.png
- figures/ComparisonCMY3.png
- __MACOSX/figures/._ComparisonCMY3.png
- figures/Approx4.png
- __MACOSX/figures/._Approx4.png
- figures/SimplifiedBipedalModel.png
- __MACOSX/figures/._SimplifiedBipedalModel.png
- figures/TrajectoryCMY.png
- __MACOSX/figures/._TrajectoryCMY.png
- figures/FullModel3.png
- __MACOSX/figures/._FullModel3.png
- figures/Comparison1Art3.png
- __MACOSX/figures/._Comparison1Art3.png
- figures/ComparisonCMX3.png
- __MACOSX/figures/._ComparisonCMX3.png
- figures/FilteredSignal.png
- __MACOSX/figures/._FilteredSignal.png
- figures/Bioloid.png
- __MACOSX/figures/._Bioloid.png
- figures/ComparisonCMX2.png
- __MACOSX/figures/._ComparisonCMX2.png
- figures/FrecuenciasSenal.png
- __MACOSX/figures/._FrecuenciasSenal.png
- figures/Approx1.png
- __MACOSX/figures/._Approx1.png
- figures/SimulinkHip.png
- __MACOSX/figures/._SimulinkHip.png
- figures/Comparison1Art2.png
- __MACOSX/figures/._Comparison1Art2.png
- figures/FullModel2.png
- __MACOSX/figures/._FullModel2.png
- figures/TrajectoryCMX.png
- __MACOSX/figures/._TrajectoryCMX.png
- figures/TrajectoryCMZ.png
- __MACOSX/figures/._TrajectoryCMZ.png
- figures/LegBlocks.png
- __MACOSX/figures/._LegBlocks.png
- figures/Approx3.png
- __MACOSX/figures/._Approx3.png
- figures/ComparisonCMX1.png
- __MACOSX/figures/._ComparisonCMX1.png
- figures/SimulinkFemur.png
- __MACOSX/figures/._SimulinkFemur.png
- figures/InclinedPosition1.png
- __MACOSX/figures/._InclinedPosition1.png
- figures/Comparison1Art1.png
- __MACOSX/figures/._Comparison1Art1.png
